# Supplementary material for: Three New Depsipeptides, Homiamides A–C, Isolated from Streptomyces sp., ROA-065
Source: Molecules. 2024 Nov 23;29(23):5539. doi: 10.3390/molecules29235539 (PMC11643055; doi:10.3390/molecules29235539)
Supplement: Supplementary file 1 [file molecules-29-05539-s001.zip]

Archive with 1 entries (1 files):
- molecules-3309607-supplementary.pdf
